# Supplementary material for: The Prognostic Significance of Eukaryotic Translation Initiation Factors (eIFs) in Endometrial Cancer
Source: Int J Mol Sci. 2019 Dec 6;20(24):6169. doi: 10.3390/ijms20246169 (PMC6941158; doi:10.3390/ijms20246169)
Supplement: Supplementary file 1 [file ijms-20-06169-s001.zip]

Archive with 5 entries (4 files):
- ijms-646167-supplementary/
- ijms-646167-supplementary/Supplementary Figure S1.docx
- ijms-646167-supplementary/Supplementary Table S1.docx
- ijms-646167-supplementary/Supplementary Table S2.docx
- ijms-646167-supplementary/Supplementary Table S3.docx
